# Supplementary material for: Female community health volunteers’ knowledge and confidence in providing community-based diabetes self-management support in Nepal: A biphasic mixed method evaluation
Source: PLOS Glob Public Health. 2026 Mar 12;6(3):e0006089. doi: 10.1371/journal.pgph.0006089 (PMC12981428; doi:10.1371/journal.pgph.0006089)
Supplement: S3 Text — (XLSX) [file pgph.0006089.s003.xlsx]

## Sheet: Sheet1
		Domains	Themes	Phase	Quotes
		Knowledge	1. Diabetes Knowledge	1	Quote 1: “I don’t know much, but I do know that eating sweets isn’t the only cause of diabetes.” – (Ward No. 7, Phase 1)
				2	Quote 2: “Diabetes is a type of non-communicable disease that leads to increased blood sugar levels. We learned this from the Health Foundation. It occurs when the sugar level in the body becomes too high. Its symptoms include unexplained weight loss, excessive thirst, dry mouth, and a tingling sensation in the hands and feet.” – (Ward No. 6, Phase 2)
		Self-efficacy	2. Diet and lifestyle counseling	1	Quote 3: “I only know that people with diabetes shouldn’t eat sweet things. I haven’t given any advice or suggestions before.” (Ward No. 3, Phase 1)
				2	Quote 4: “Those who have diabetes should eat their meals on time. In the morning, they should have two flat breads with vegetables on time. They should avoid rice and sweet foods. If possible, they should stick to flatbread and make sure to exercise. Otherwise, it can lead to problems later on. I share this advice with them. These days, many people have diabetes and are already aware of some of t…
			3. FCHVs' Confidence	1	Quote 5: “We haven’t read about this, but we share whatever little we do know with others.” (Ward No.3, Phase 1)
				2	Quote 6: “Previously, we didn’t understand much. But after receiving training, we can now counsel others more easily. We explain that diabetes is a condition that requires checkups and proper control of food intake. We’re now able to share this information.” (Ward No. 4, Phase 2)
				2	Quote 7: “I have diabetes myself, so I didn’t face many barriers. Since I experienced it firsthand, I know many of the symptoms. I often ask others what symptoms they are having. They tell me they feel hungrier, can’t sleep well, have headaches, and they come to me for advice. When they do, I explain what diabetes is. I tell them they might feel tingling in their hands and feet, or have a dry mou…
		Barriers	4. Training and education	1	Quote 8: “Some organizations come and provide training just once, then never return. As a result, we do not get updated.” (Ward No. 6, Phase 1)
				1	Quote 9: “We can become capable if we receive proper training. Without knowledge, how can we offer suggestions and advice to others?” (Ward No. 3, Phase 1)
				2	Quote 10: “We can only spread knowledge in the community if we receive complete training. First, we need to feel fully confident and say to ourselves, ‘Yes, I can go and work in the community.” (Ward No. 3, Phase 2)
			5. Barriers and motivators for community-based self-management support
			Subtheme 1: Workload	1	Quote 11: “There is a need for regular training. A one-time training is not enough. It’s difficult to retain all the information from a single session over the years. We need training every six months. Since we are involved in so many different tasks, we tend to forget. As Female Community Health Volunteers, we are responsible for around 35 different types of work—ranging from caring for pregnant…
			Subtheme 2: In adequate Incentives	1	Quote 12: "We need training, we have to work day and night, so we should have services and facilities accordingly, and there should be remuneration.” (Ward no. 3, Phase 1) Quote 13: “There should be provision of training along with increased incentives though there is no salary for us. Rs 400 (~$3) is not sufficient for us, at least there should be provision of Rs. 1000 (~$7.10) so we will be enc…
			Subtheme 3: Community’s receptiveness towards counseling	1	Quote 14: “Community people said that we only do counseling without providing anything. So, it would be better if there is provision of medicine.” (Ward No. 6, Phase 1)
				2	Quote 15: “Some say that they are doing checkup as per our guidance, some said they are fine, some said their sugar level is increasing, and doctor is suggesting having control on diet. They said that the things we were saying was good.” (Ward No. 4, Phase 2)
				2	Quote 16: “They follow our suggestions and advices, they listen to us, they said we are right and they do checkup.” (Ward No 4, Phase 2)
